# Supplementary material for: Increasing Adult Hippocampal Neurogenesis Promotes Resilience in a Mouse Model of Depression
Source: Cells. 2021 Apr 21;10(5):972. doi: 10.3390/cells10050972 (PMC8143348; doi:10.3390/cells10050972)
Supplement: Supplementary file 1 [file cells-10-00972-s001.zip]

Archive with 1 entries (1 files):
- cells-1178228-supplementary.pdf
